# Supplementary material for: Can Biomarkers and PET Imaging Predict Abdominal Aortic Aneurysm Growth Rate?
Source: J Clin Med. 2024 Apr 22;13(8):2448. doi: 10.3390/jcm13082448 (PMC11051427; doi:10.3390/jcm13082448)
Supplement: Supplementary file 1 [file jcm-13-02448-s001.zip]

Archive with 1 entries (1 files):
- jcm-2914219-supplementary.pdf
